# Supplementary material for: Five-Year Slaughterhouse-Based Surveillance of Echinococcus granulosus in Sheep from Yili, Northwest Xinjiang, China
Source: Pathogens. 2025 Dec 29;15(1):40. doi: 10.3390/pathogens15010040 (PMC12844677; doi:10.3390/pathogens15010040)
Supplement: Supplementary file 1 [file pathogens-15-00040-s001.zip]

Archive with 1 entries (1 files):
- pathogens-3910876-supplementary.xlsx
