# Supplementary material for: Five-Year Slaughterhouse-Based Surveillance of Echinococcus granulosus in Sheep from Yili, Northwest Xinjiang, China
Source: Pathogens. 2025 Dec 29;15(1):40. doi: 10.3390/pathogens15010040 (PMC12844677; doi:10.3390/pathogens15010040)
Supplement: Supplementary file 1 [file pathogens-15-00040-s001.zip › pathogens-3910876-supplementary.xlsx]

## Sheet: Sheet1
Table S1. Statistics on mutton production and sheep numbers in Yili Prefecture from 2020 to 2024
Year	sheep mutton production (tons)	Livestock inventory of cattle, sheep, and pigs (10,000 head)	Livestock slaughted number of cattle, sheep, and pigs (10,000 head)	Sheep inventory (10,000 head)	Sheep slaughted number (10,000 head)	Link URL
2020	55300	638.61	463.87			https://www.xjyl.gov.cn/xjylz/c112853/202103/b571055e3d6548cab21006105c1922a4.shtml
2021	76000	754.09	529.81			https://www.xjyl.gov.cn/xjylz/c112816/202204/f6cb87988bc7459b989a8a4332c91d36.shtml
2022	78900	799.42	514.96	636.44	433.33	https://www.xjyl.gov.cn/xjylz/c112897/202306/6cadb0fae6fb44b4b2b71a7e2ae69985.shtml
2023	81700	783.95	550.27	591.67	456.84	https://www.xjyl.gov.cn/xjylz/c112897/202404/cde5fc7f44fb41de95b856e925174e34.shtml
2024	78800	711.53	535.79	515.86	443.59	https://www.xjyl.gov.cn/xjylz/c112897/202504/67c6814847cb40a0a33773fb1df5466b.shtml
Average	74140
Total	370700
Note: For the years 2020 and 2021, separate statistics for the sheep inventory and slaughtered numbers were not available on the official website.
